# Supplementary material for: The Molecular Mechanism of Body Axis Induction in Lampreys May Differ from That in Amphibians
Source: Int J Mol Sci. 2024 Feb 19;25(4):2412. doi: 10.3390/ijms25042412 (PMC10889193; doi:10.3390/ijms25042412)
Supplement: Supplementary file 1 [file ijms-25-02412-s001.zip]

Archive with 1 entries (1 files):
- ijms-2848974-supplementary.pdf
